# Supplementary material for: The combined influence of rootstock and vintage climate on the grape and wine flavonoids of Vitis vinifera L. cv. Cabernet Sauvignon in eastern China
Source: Front Plant Sci. 2022 Aug 16;13:978497. doi: 10.3389/fpls.2022.978497 (PMC9424884; doi:10.3389/fpls.2022.978497)
Supplement: Supplementary file 1 [file Data_Sheet_1.xlsx]

## Sheet: Table S1
Table S1 Three rootstocks (1103P, SO4, 5A) SSR marker information.
Rootstock	VVMD5	VVMD7	VVMD27	VRZAG62	VRZAG79
Teleki 5A (5A)	250/261	243/251	218/221	190/200	251/259
Selektion Oppenheim 4 (SO4)	238/268	233/265	204/212	200/214	251/255
Paulsen 1103 (1103P)	238/238	233/257	204/208	196/214	251/263
The young roots were used for extracting DNA from these rootstocks. The DNA was estimated spectrophotometrically and quality was checked by agarose gel electrophoresis. The DNA was diluted to a working concentration of 50 ng/μl. A total five SSR primers characterized in previous study was used (Guo et al., 2016). Primer pairs were synthesized from Sangon Biotoch (Shanghai, China). The PCR reactio…
Refences:
Guo, D. L., Yu, Y. H., Xi, F. F., Shi, Y. Y., & Zhang, G. H. (2016). Histological and molecular characterization of grape early ripening bud mutant. International Journal of Genomics,2016, 1-7. https://doi.org/10.1155/2016/5620106

## Sheet: TableS2
Table S2 Meteorological indices during the growing seasons of Cabernet Sauvignon grapes (clone 685) in four vintages (2017-2020).
vintages	2017	2018	2019	2020
May-rain (mm)	31.2	9.3	58.5	49.4
Jun-rain (mm)	119.5	35.4	9.4	33.7
Jul-rain (mm)	97.4	309.1	90	108.3
Aug-rain (mm)	233.9	109.6	63.9	167.4
Sep-rain (mm)	2.8	25.4	90.9	71.1
T-rain (mm)	484.8	488.8	312.7	429.9
May-rain (%)	6.4	1.9	18.7	11.5
Jun-rain (%)	24.6	7.2	3	7.8
Jul-rain (%)	20.1	63.2	28.8	25.2
Aug-rain (%)	48.2	22.4	20.4	38.9
Sep-rain (%)	0.6	5.2	29.1	16.5
May-SH (H)	298.5	227.8	269.1	211.4
Jun-SH (H)	250.9	226.9	217.8	217.4
Jul-SH (H)	179	159.1	194.9	159.1
Aug- SH (H)	205.9	187.3	205.9	189.1
Sep- SH (H)	214.2	214.2	239.8	226.7
T- SH (H)	1148.5	1015.3	1127.5	1003.7
May-SH (%)	26	22.4	23.9	21.1
Jun-SH (%)	21.8	22.3	19.3	21.7
Jul-SH (%)	15.6	15.7	17.3	15.9
Aug-SH (%)	17.9	18.4	18.3	18.8
Sep-SH (%)	18.7	21.1	21.3	22.6
May-EAT (°C)	411.1	381.1	382.7	344.3
Jun-EAT (°C)	468.4	514.4	489.9	506.2
Jul-EAT (°C)	556.4	557.2	556.7	514.4
Aug-EAT (°C)	502.7	552.7	491.8	516.2
Sep-EAT (°C)	389.1	340.7	392.2	354.8
T-EAT (°C)	2327.7	2346.1	2313.3	2235.9
May-EAT (%)	17.7	16.2	16.5	15.4
Jun-EAT (%)	20.1	21.9	21.2	22.6
Jul-EAT (%)	23.9	23.8	24.1	23
Aug-EAT (%)	21.6	23.6	21.3	23.1
Sep-EAT (%)	16.7	14.5	17	15.9
HI (°C)	3127.7	3045.3	3026.5	2965.7
CI (°C)	8.1	7.6	13.5	10.7
T-rain: Total rain
SH: Sunshine Hours
EAT: effective accumulative temperature
CI: Cool Night Index
HI: Heliothermal Index

## Sheet: Table S3
Table S3 Physical-chemical indices of vineyard soil.
pHb	7.65±0.35a
Electrical Conductivity (EC) (mS/m)c	15.35±4.90
Cation Exchange Capacity (CEC) (cmol/kg)d	14.51±2.72
Organic Material (g/kg)e	9.35±4.59
Total Nitrogen (g/kg) (Buondonno. et al., 1995)	0.46±0.14
Total Phosphorus (g/kg) (Górecka. et al., 2006)	0.52±0.07
Total Potassium (g/kg) (Górecka. et al., 2006)	18.52±0.44
Available Nitrogen (mg/kg) (Buondonno. et al., 1995)	61.52±15.80
Available Phosphorus (mg/kg) (Górecka. et al., 2006)	12.92±8.07
Available Potassium (mg/kg) (Górecka. et al., 2006)	87.23±13.13
Available Calcium (mg/kg) (Górecka. et al., 2006)	1458.33±137.76
aValues were reported as means ± standard deviations (n=3). Soil samples were taken at depths ranging from 20 to 60 cm and from 80 to 100 cm away from the vine's side. Grapevine roots were mostly distributed between 20 and 60 cm deep in the vineyards studied. Nine sample plots were randomly chosen from experimental vineyard, and each samples for each plot was taken at two different depths (20 to …
b NY-T 1377-2007.
cHJ802-2016
dISO 23470, 2007.
eGB 9834-1988
Refences:
Buondonno, A., Rashad, A. A., & Coppola, E. (1995). Comparing tests for soil fertility. II. The hydrogen peroxide/sulfuric acid treatment as an alternative to the copper/selenium catalyzed digestion process for routine determination of soil nitrogen‐kjeldahl. Communications in Soil Science and Plant Analysis, 26(9-10), 1607-1619.
Górecka, H., Chojnacka, K., & Górecki, H. (2006). The application of ICP-MS and ICP-OES in determination of micronutrients in wood ashes used as soil conditioners. Talanta, 70(5), 950-956.

## Sheet: Table S4
Table S4 Summer pruning weights of Cabernet Sauvignon grapes (clone 685) and three graft combinations (CS/1103P, CS/SO4, CS/5A) during vine growth and development in 2020.
Phenology	Pruning weights (kg/vine FW)
	E-L23	E-L33	E-L35.5	E-L37	E-L23~E-L38
CS/1103P	0.76±0.12aa	0.74±0.15a	0.75±0.05a	0.45±0.03b	5.00±0.45a
CS/5A	0.92±0.13a	0.51±0.09b	0.29±0.04c	0.56±0.06a	4.06±0.24b
CS	0.86±0.12a	0.62±0.08ab	0.33±0.03c	0.50±0.02ab	4.28±0.38b
CS/SO4	0.89±0.08a	0.73±0.06a	0.57±0.12b	0.46±0.06b	4.65±0.17ab
aValues were reported as means ± standard deviations (n=3). For the same year and row, different letters mean significant differences among the four treatments on the basis of Duncan's multiple range test as p < 0.05.

## Sheet: Table S5
Table S5 Phenological stages of Cabernet Sauvignon grapes (clone 685) and three graft combinations (CS/1103P, CS/SO4, CS/5A) during three growing seasons (2018-2020).
vintage	graft combination	E-L23	E-L31	E-L35	E-L36	E-L37	EL38	véraison days
2017	CS	NA	NA	NA	NA	NA	NA	NA
	CS/1103P	NA	NA	NA	NA	NA	NA	NA
	CS/SO4	NA	NA	NA	NA	NA	NA	NA
	CS/5A	NA	NA	NA	NA	NA	NA	NA
2018	CS	5.26	6.13	7.31	8.21	9.6	9.25	21
	CS/1103P	5.26	6.14	8.2	8.26	9.1	9.25	24
	CS/SO4	5.26	6.13	7.31	8.24	9.6	9.25	24
	CS/5A	5.26	6.12	7.3	8.2	9.5	9.25	21
2019	CS	5.25	6.13	7.3	8.16	8.28	9.21	17
	CS/1103P	5.27	6.13	8.1	8.2	9.4	9.21	19
	CS/SO4	5.25	6.11	7.28	8.16	8.3	9.21	19
	CS/5A	5.25	6.11	7.28	8.15	8.28	9.21	18
2020	CS	5.23	6.1	7.26	8.17	9.3	9.23	22
	CS/1103P	5.24	6.11	7.29	8.23	9.9	9.23	25
	CS/SO4	5.23	6.1	7.27	8.2	9.6	9.23	24
	CS/5A	5.23	6.1	7.25	8.16	9.3	9.23	22

## Sheet: Table S6
Table S6 Flavonoid compound concentrations of Cabernet Sauvignon grapes (clone 685) and three graft combinations (CS/1103P, CS/SO4, CS/5A) during four growing seasons (2017-2020) harvested in Beijing, China on September 11, 2017, September 25, 2018, September 21, 2019, and September 23, 2020 (mg/kg FW).
Vintages		2017				2018				2019				2020
Compounds	Abbreviations	CS/1103P	CS/5A	CS	CS/SO4	CS/1103P	CS/5A	CS	CS/SO4	CS/1103P	CS/5A	CS	CS/SO4	CS/1103P	CS/5A	CS	CS/SO4
Cyanidin-3-O-glucoside	Cy-glu	5.77±0.50a a	7.53±1.41a	7.48±2.03a	5.23±0.72a	23.12±3.69b	33.08±8.25a	26.18±2.33ab	18.36±2.93b	7.84±1.33a	6.52±0.68a	8.02±0.39a	8.47±1.62a	5.73±0.30b	6.11±1.17b	7.05±0.66b	9.11±0.55a
Cyanidin-3-O-acetyl-glucoside	Cy-acglu	4.57±0.62a	5.30±0.60a	4.14±1.64a	2.82±1.82a	10.12±0.69b	12.23±0.75a	10.59±0.37b	10.14±1.29b	9.00±3.94a	4.81±1.97a	6.01±0.31a	6.49±0.56a	0.86±0.15b	0.88±0.05b	1.34±0.23a	1.33±0.25a
Delphinidin-3-O-glucoside	Dp-glu	16.48±0.95b	16.82±1.83b	21.96±1.48a	17.45±1.45b	38.04±3.11a	38.18±9.14a	37.58±4.77a	36.68±6.35a	28.5±1.26ab	22.42±4.32b	25.02±4.63ab	30.30±2.51a	16.39±0.83b	18.01±0.65b	22.46±1.01a	18.94±3.45b
Delphinidin-3-O-acetyl-glucoside	Dp-acglu	9.55±1.06b	8.94±1.42b	14.48±3.12a	10.09±2.03b	18.21±1.32a	16.60±0.51a	17.44±1.33a	17.76±2.27a	11.19±1.25a	7.61±1.85a	10.39±3.13a	11.49±1.08a	3.95±0.10b	3.97±0.27b	6.08±0.31a	4.27±1.47b
Malvidin-3-O-glucoside	Mv-glu	197.6±13.78a	229.75±44.91a	235.35±6.17a	214.65±1.49a	180.91±25.03b	242.21±39.29a	201.59±19.37ab	206.43±27.37ab	277.97±19.57a	300.26±11.47a	306.63±20.61a	303.08±15.9a	177.13±17.13b	197.60±9.67b	224.77±4.41a	182.66±9.81b
Malvidin-3-O-acetyl-glucoside	Mv-acglu	165.05±11.84a	196.65±40.79a	205.52±28.48a	171.21±1.02a	116.42±17.96a	140.92±10.24a	125.42±9.41a	124.71±16.98a	209.57±14.11ab	243.16±26.74a	230.53±12.11ab	204.07±17.54b	113.58±10.55c	133.56±8.57b	158.88±3.75a	112.98±6.9c
Malvidin-3-O-caffeoyl-glucoside	Mv-caglu	1.16±0.06a	1.66±0.83a	2.02±1.11a	0.89±0.22a	10.60±1.39a	11.93±0.29a	11.31±0.49a	11.11±1.35a	9.88±2.55a	10.96±1.57a	14.01±4.91a	12.16±0.93a	4.01±3.84a	1.45±0.18a	1.80±0.13a	1.41±0.11a
cis-Malvidin-3-O-coumaryl-glucoside	Mv-coglu-cis	3.96±0.34a	5.18±1.16a	5.27±0.87a	4.61±0.13a	5.51±0.27a	5.90±0.22a	5.82±0.16a	5.90±0.25a	4.71±0.17c	7.63±0.57a	6.24±1.09b	4.28±0.33c	3.02±0.29b	3.95±0.22a	3.89±0.10a	3.28±0.18b
trans-Malvidin-3-O-coumaryl-glucoside	Mv-coglu-trans	37.36±4.76c	59.94±10.31a	53.04±5.42ab	46.66±0.52bc	19.69±2.45b	25.32±0.31a	24.32±2.86a	23.92±1.78a	59.11±2.67b	77.89±2.9a	64.86±18.09ab	49.99±4.43b	29.55±1.64c	50.35±5.60a	47.00±0.92a	38.62±1.89b
Peonidin-3-O-coumaryl-glucoside	Pn-coglu-trans	11.23±1.55b	18.7±2.56a	17.59±3.03a	12.59±0.54b	10.44±1.04b	13.46±0.23a	12.52±1.07a	12.26±1.06a	9.97±0.78c	18.53±1.45a	14.74±2.67b	12.70±1.00bc	8.76±0.27c	15.02±0.99a	12.79±0.09b	12.37±1.25b
Petunidin-3-O-glucoside	Pt-glu	17.12±2.44a	19.05±5.79a	21.26±3.00a	17.51±0.83a	40.82±8.00a	45.71±2.46a	41.55±5.69a	38.72±2.78a	27.06±2.00a	29.74±5.90a	29.69±3.80a	32.55±2.08a	17.57±0.97c	20.78±1.21b	24.4±0.96a	20.73±1.63b
Petunidin-3-O-acetyl-glucoside	Pt-acglu	8.24±0.43b	8.34±1.26b	11.23±0.86a	7.72±0.12b	16.56±1.68a	17.39±0.29a	16.38±1.25a	16.18±2.15a	16.57±5.28a	11.12±1.01a	12.22±0.82a	12.55±0.74a	6.02±0.25b	6.50±0.42b	9.67±0.53a	6.62±1.19b
Petunidin-3-O-coumaryl-glucoside	Pt-coglu	1.07±0.33b	1.13±0.24b	1.30±0.30b	1.92±0.31a	4.32±0.13a	4.50±0.29a	4.48±0.06a	4.49±0.09a	0.60±0.05c	2.03±0.23a	1.26±0.19b	0.73±0.03c	1.08±0.39c	2.43±0.16a	2.62±0.05a	1.92±0.05b
Peonidin-3-O-glucoside	Pn-glu	42.62±1.11b	53.19±5.39a	56.03±7.14a	38.95±2.69b	56.27±7.84b	89.89±13.27a	68.73±4.73b	63.27±12.09b	39.23±2.25b	44.35±9.87ab	49.37±3.77ab	51.53±1.56a	42.67±0.94c	49.24±2.18b	49.51±0.51b	54.04±1.56a
Peonidin-3-O-acetyl-glucoside	Pn-acglu	28.11±1.68ab	31.97±6.88ab	35.16±4.16a	26.43±2.46b	26.32±3.44b	35.15±2.53a	29.09±1.84b	27.65±4.31b	24.02±2.48b	39.09±10.73a	30.13±2.30ab	27.09±1.28b	13.92±0.28d	17.91±0.78b	19.18±0.81a	16.10±0.58c
Peonidin-3-O-coumaryl-glucoside	Pn-coglu	6.08±0.23a	6.26±2a	6.09±1.47a	3.57±0.48b	5.17±0.16a	5.49±0.15a	5.52±0.23a	5.5±0.21a	3.21±0.23ab	3.89±0.50a	3.51±1.19ab	2.33±0.04b	7.29±5.25a	9.01±0.58a	11.39±0.74a	7.65±0.34a
Malvidin anthocyanins	Malvidin	405.12±30.12a	493.18±97.12a	501.21±31.13a	438.02±0.59a	333.13±46.89b	426.28±49.3a	368.45±32.24ab	372.06±47.64ab	561.25±34.45b	639.9±25.39a	622.27±44.24ab	573.59±38.93ab	327.29±25.80c	386.92±23.68b	436.35±5.67a	338.96±15.32c
Not acylation anthocyanins	not acylation	279.59±16.40a	326.32±59.19a	342.08±16.42a	293.8±3.22a	339.16±46.65b	449.07±71.32a	375.64±26.95ab	363.44±48.17ab	380.61±24.76b	403.3±14.24ab	418.74±29.71ab	425.93±12.89a	259.48±19.29c	291.75±10.46b	328.19±7.08a	285.48±14.99b
Delphinidin anthocyanins	Delphinidin	32.11±2.04b	32.01±4.48b	42.53±2.99a	31.11±2.67b	61.42±4.58a	60.27±9.49a	60.54±6.31a	59.93±8.33a	42.91±2.48a	33.92±6.67a	38.92±8.96a	44.12±3.63a	27.62±6.14b	31.00±1.36b	39.92±0.95a	30.85±4.66b
Peonidin anthocyanins	Peonidin	11.4±0.50a	13.96±2.23a	12.92±3.91a	9.97±1.51a	37.56±4.38b	49.81±8.69a	41.25±2.34ab	32.99±4.30b	17.44±2.74a	13.36±2.02b	15.29±0.59ab	15.69±1.18ab	7.66±0.16c	9.42±1.02b	11.02±0.89a	12.36±0.51a
Petunidin anthocyanins	Petunidin	26.43±2.52a	28.51±7.24a	33.79±3.74a	27.15±0.72a	61.70±9.77a	67.60±2.51a	62.42±5.30a	59.39±4.85a	44.24±6.01a	42.89±6.15a	43.18±4.69a	45.83±2.80a	24.67±1.59c	29.71±1.78b	36.68±1.54a	29.27±2.75b
Peonidin anthocyanins	Peonidin	81.96±4.05b	103.86±14.47a	108.79±9.87a	77.97±5.54b	93.03±12.27b	138.50±15.66a	110.33±7.64b	103.19±17.44b	73.21±4.43c	101.97±6.03a	94.25±7.08ab	91.33±3.26b	65.36±1.21b	82.17±2.83a	81.48±1.15a	82.50±2.55a
Acylated anthocyanins	Acylated	276.36±20.85a	344.08±65.82a	355.85±39.98a	288.51±2.66a	243.36±29.94a	288.89±13.5a	262.88±18.96a	259.61±31.47a	357.84±25.21b	426.72±21.93a	393.92±34.13ab	343.9±24.24b	192.03±14.45c	245.04±16.09b	274.64±4.68a	206.54±7.68c
Coumarylated anthocyanins	Coumarylated	59.69±6.71c	91.21±16.14a	83.30±9.12ab	69.36±1.22bc	45.13±4.02b	54.67±1.07a	52.65±4.38a	52.06±3.34a	77.6±3.31b	109.96±3.42a	90.62±23.06ab	70.05±5.74b	49.70±7.31c	80.76±7.02a	77.7±0.56a	63.84±3.68b
acetylated anthocyanins	acetylated	215.51±14.26a	251.2±49.69a	270.54±31.6a	218.27±2.18a	187.62±24.75a	222.29±14.31a	198.92±14.09a	196.44±26.78a	270.36±22.85ab	305.8±20.1a	289.29±17.80ab	261.69±17.64b	138.32±10.95c	162.83±9.41b	195.14±4.24a	141.30±10.28c
3'4'5'-Trihydroxylated anthocyanins	F3'5'H-An	457.58±32.98a	547.45±106.58a	571.43±31.69a	492.72±2.42a	451.08±59.96a	548.66±60.71a	485.89±37.60a	485.88±59.15a	645.18±40.29a	712.83±33.56a	700.87±55.30a	661.21±33.81a	372.28±28.29c	438.61±26.29b	501.56±7.72a	391.44±22.77c
3'4'-Dihydroxylated anthocyanins	F3'H-An	98.37±4.23b	122.95±18.47a	126.50±13.04a	89.59±4.56b	131.45±16.66b	189.30±24.26a	152.62±8.74b	137.18±21.77b	93.27±6.60b	117.19±6.40a	111.79±7.78a	108.62±3.44a	79.23±5.47b	98.18±4.21a	101.26±1.25a	100.59±3.31a
Total anthocyanins	T-An	555.96±37.15b	670.41±124.75ab	697.94±42.59a	582.32±5.86ab	524.26±76.57b	681.80±88.46a	580.24±45.75ab	564.78±79.43ab	747.76±48.47a	823.58±35.36a	813.13±62.88a	773.79±36.05a	454.05±33.73c	542.54±27.16b	604.82±8.48a	494.59±22.44c
The percentage change of total anthocyanin concentrations (CS is 100%)	PC	-0.2	-0.04	0	-0.17	-0.1	0.18	0	-0.03	-0.08	0.01	0	-0.05	-0.25	-0.1	0	-0.18
Catechin-skin	C	0.39±0.05b	0.46±0.11ab	0.48±0.04ab	0.59±0.12a	1.76±0.40b	3.87±0.61a	1.69±0.31b	1.63±0.41b	3.01±0.56a	1.61±0.52b	2.98±0.68a	3.20±0.58a	2.18±0.36a	1.59±0.6a	2.57±0.20a	2.53±0.77a
Catechin-Proanthocyanidins-skin	C-P	11.69±0.34a	10.45±2.07a	9.76±1.31a	15.34±5.41a	15.63±3.50a	17.49±5.45a	18.11±1.93a	12.85±1.43a	26.76±4.29b	28.08±0.99ab	31.7±0.60a	28.40±0.83ab	20.77±4.30a	18.95±1.46a	21.32±1.56a	19.10±3.61a
Catechin-Proanthocyanidins-seed	C-P-seed	NA	NA	NA	NA	31.9±1.80ab	30.07±8.45ab	49.62±23.77a	23.43±2.47b	55.38±13.6a	49.35±16.62a	45.47±8.91a	38±11.09a	170.14±29.79a	169.03±34.75a	109.03±9.00b	145.64±15.16ab
Catechin-seed	C-seed	20.57±2.76b	22.55±2.64ab	15.40±2.49c	26.71±0.67a	88.33±1.89ab	84.87±18.34b	103.88±1.91a	83.89±3.63b	19.91±30.81a	33.90±40.88a	1.15±0.45a	2.20±1.94a	62.97±5.77ab	71.33±7.48a	57.35±2.93b	64.97±1.22ab
Catechin-temerinal-skin	C-T	9.23±0.03a	9.49±3.88a	8.68±0.05a	10.56±5.04a	34.9±0.70b	42.63±6.84a	32.42±3.08b	30.70±2.26b	37.04±2.83a	34.02±1.27ab	32.11±0.72b	32.45±1.23b	37.61±9.39a	36.49±1.03a	40.43±1.18a	35.83±0.30a
Catechin-temerinal-skin	C-T-seed	82.97±6.38a	89.48±0.89a	79.7±15.84a	77.88±2.88a	155.29±3.26b	169.93±3.01a	153.32±1.78b	140.82±7.81c	116.72±5.52a	115.69±19.61a	108.63±13.32a	125.48±8.59a	169.22±6.05ab	184.6±12.6a	106.16±3.39c	162.09±13.58b
Epicatechin	EC	0.12±0.01b	0.13±0.02ab	0.15±0.02ab	0.18±0.05a	0.29±0.07b	1.08±0.63a	0.22±0.03b	0.25±0.06b	0.51±0.1ab	0.22±0.16b	0.32±0.27b	0.71±0.06a	1.21±0.05ab	0.82±0.06b	1.47±0.34a	0.84±0.23b
Epicatechin-Proanthocyanidins	EC-P	1179.38±7.72b	2216.2±478.38a	1304.74±101.78b	2059.19±248.57a	1512.45±16.10a	1380.55±149.81ab	1198.84±44.53b	1294.57±153.68b	2010.93±100.42a	2129.27±63.26a	2112.64±65.48a	2068.97±100.84a	1319.53±120.01a	1227.14±139.46a	1039.62±198.80a	1472.39±730.5a
Epicatechin-Proanthocyanidins-seed	EC-P-seed	3809.31±261.45a	4040.27±169.97a	3480.64±919.3a	3500.46±36.69a	2280.9±111.55b	2404.74±98.53b	2755.16±36.87a	2312.88±213.42b	1763.58±286.25a	1567.29±326.83a	1737.1±276.15a	1636.19±105.82a	4116.02±121.06a	3922.23±304.33a	2947.33±329.93b	3887.44±154.75a
Epicatechin-seed	EC-seed	17.85±3.86a	19.74±0.67a	10.80±2.56b	17.99±1.42a	77.34±2.92b	79.07±13.24b	93.07±1.23a	80.61±1.00ab	12.82±19.94a	18.81±22.71a	4.12±6.11a	13.77±12.50a	44.80±3.83a	43.59±3.17a	41.55±1.08a	46.29±1.10a
Epicatechin-temerinal	EC-T	0.46±0.05a	0.58±0.27a	0.62±0.01a	0.72±0.44a	1.57±0.14a	2.16±0.74a	1.81±0.72a	1.28±0.14a	3.31±0.39a	3.32±0.20a	2.62±0.21a	15.66±21.52a	3.49±1.05a	2.16±0.10b	3.39±0.10a	2.84±0.40ab
Epicatechin	EC-T-seed	62.61±4.68a	64.33±2.88a	56.11±13.40a	55.01±8.90a	141.41±1.90b	161.23±1.31a	153.63±2.32a	134.99±8.82b	110.59±3.93a	96.7±17.49a	98.4±12.4a	119.13±8.2a	130.06±2.2a	108.45±10.25a	59.67±17.95b	119.23±13.16a
Epicatechin-3-O-galate	ECG	NA	NA	NA	NA	0.60±0.28a	0.32±0.07ab	0.11±0.03b	0.19±0.10b	0.07±0.01a	0.08±0.01a	0.07±0.01a	0.08±0.01a	0.03±0.05a	0.09±0.07a	0.15±0.14a	0.04±0.01a
Epicatechin-3-O-galate-Proanthocyanidins-skin	ECG-P	1.45±0.07a	1.43±0.52a	1.56±0.42a	2.12±1.03a	9.66±0.71a	9.38±2.41a	6.46±1.16a	6.96±1.98a	6.33±3.51a	6.55±0.29a	7.25±0.25a	5.99±0.51a	25.33±2.6a	26.94±3.67a	27.5±2.38a	22.43±1.74a
Epicatechin-3-O-galate-Proanthocyanidins-seed	ECG-P-seed	85.43±6.71a	88.45±16.96a	69.61±20.9a	79.52±1.26a	60.76±0.84b	95.01±14.23b	180.58±24.09a	94.41±31.75b	316.65±35.46a	272.53±76.79a	284.52±55.98a	276.52±28.6a	163.41±15.72a	160.07±8.19a	97.07±14.67b	142.09±4.02a
Epicatechin-3-O-galate-seed	ECG-seed	0.04±0.00a	0.05±0.00a	0.04±0.01a	0.05±0.01a	7.18±4.15a	8.32±4.50a	10.26±0.79a	5.80±0.51a	5.08±8.21a	5.19±6.78a	0.86±0.98a	2.19±2.38a	9.99±1.39a	11.05±3.10a	10.62±2.41a	8.01±0.43a
Epicatechin-3-O-galate-temerinal	ECG-T	NA	NA	NA	NA	0.40±0.16a	0.55±0.31a	0.61±0.34a	0.12±0.03a	1.13±1.43a	0.47±0.03a	0.56±0.03a	0.41±0.06a	0.49±0.07a	0.52±0.24a	0.51±0.29a	0.44±0.10a
Epicatechin-3-O-galate-temerinal-seed	ECG-T-seed	0.21±0.05a	0.09±0.03b	0.09±0.03b	0.09±0.01b	42.15±0.72b	51.24±4.03b	80.86±4.44a	48.78±9.00b	68.75±9.01a	62.35±13.12a	64.34±13.89a	64.07±5.40a	59.06±1.34ab	62.46±5.52a	38.02±2.44c	54.05±4.53b
Epigallocatechin-skin	EGC	1.30±0.02a	1.13±0.10a	1.18±0.14a	1.29±0.20a	0.32±0.08ab	0.36±0.07a	0.22±0.02b	0.31±0.03ab	0.39±0.21a	0.32±0.11a	0.31±0.19a	0.36±0.07a	1.67±0.12a	1±0.61a	1.72±0.13a	1.43±0.41a
Epigallocatechin-Proanthocyanidins-skin	EGC-P	1426.76±85.04a	1281.54±362.34a	1472.14±71.7a	1822.12±787.78a	336.87±11.95a	307.66±59.5ab	254.49±16.33b	337.46±47.75a	248.75±13.46b	237.96±2.34bc	276.92±4.09a	233.55±4.24c	179.64±23.42ab	205.95±17.81a	167.15±10.66b	167.04±10.76b
Epigallocatechin-Proanthocyanidins-seed	EGC-P-seed	63.53±2.72ab	76.44±9.43a	56.05±9.39b	67.72±4.68ab	7.02±0.15c	7.78±0.53bc	8.7±0.28ab	9.43±0.94a	6.65±1.21a	6.67±0.78a	7.68±1.11a	5.74±0.71a	25.24±1.8a	23.88±4.38a	11.18±1.83c	17.98±3.13b
Epigallocatechin-seed	EGC-seed	2.47±0.64b	3.11±0.99ab	2.12±0.52b	4.07±0.11a	0.47±0.08a	0.51±0.15a	0.56±0.04a	0.45±0.07a	0.27±0.24a	0.75±0.83a	0.13±0.02a	0.19±0.15a	0.26±0.03b	0.54±0.23a	0.26±0.05b	0.31±0.04b
Epigallocatechin-temerinal	EGC-T	43.28±4.57a	42.19±12.19a	45.61±2.3a	33.37±3.08a	7.05±0.38a	7.24±0.47a	5.29±0.22b	7.13±0.17a	20.15±3.69ab	16.39±0.09b	21.8±0.85a	17.31±1.40b	1.89±0.72a	1.76±0.46a	1.38±0.15a	1.66±0.46a
Epigallocatechin-temerinal-seed	EGC-T-seed	0.60±0.09c	1.26±0.01b	0.70±0.01c	1.57±0.14a	0.87±0.02b	0.94±0.04a	0.84±0.01b	0.87±0.03b	0.76±0.11a	0.63±0.14a	0.79±0.12a	0.70±0.07a	0.97±0.06b	1.7±0.48a	0.45±0.09c	0.80±0.08bc
3'4'-dihydroxylated flavan-3-ols-skin	F3'5'H-Fava-skin	1471.34±89.58a	1324.86±374.63a	1518.93±69.54a	1856.78±791.06a	344.24±12.25a	315.25±58.99ab	260.01±16.55b	344.9±47.61a	269.29±16.91b	254.67±2.16b	299.02±4.84a	251.22±5.57b	183.2±23.74ab	208.72±16.89a	170.25±10.73b	170.14±11.37b
3'4'5'-trihydroxylated flavan-3-ols-skin	F3'H-Fava-skin	1202.7±7.21b	2238.73±485.19a	1325.98±100.92b	2088.69±260.42a	1577.26±20.31a	1458.04±151.04ab	1260.28±51.29b	1348.57±158.99b	2089.08±105.92a	2203.61±61.07a	2190.28±64.77a	2155.85±108.48a	1410.64±122.76a	1314.7±142.9a	1136.95±203.79a	1556.42±730.93a
3'4'-dihydroxylated flavan-3-ols-seed	f3'5'H-seed	66.60±3.45bc	80.80±8.45a	58.87±9.89c	73.36±4.65ab	8.35±0.16c	9.23±0.70bc	10.10±0.25ab	10.75±0.91a	7.68±1.47a	8.05±1.56a	8.61±1.24a	6.63±0.63a	26.47±1.79a	26.11±4.77a	11.89±1.88c	19.09±3.2b
3'4'5'-trihydroxylated flavan-3-ols-seed	F3'H-seed	4078.99±285.78a	4324.96±186.93a	3712.39±974.51a	3757.70±47.63a	2885.28±112.96b	3084.48±114.41b	3580.38±37.39a	2925.61±267.97b	2469.47±383.26a	2221.81±496.38a	2344.59±366.74a	2277.57±156.82a	4925.68±155.89a	4732.79±368.84a	3466.8±354.25b	4629.82±200.99a
Total flavanols-seed	T-seed	4145.59±289.23a	4405.76±195.38a	3771.26±984.4a	3831.06±52.28a	2893.63±113.12b	3093.72±114.09b	3590.48±37.22a	2936.35±268.85b	2477.15±384.72a	2229.86±497.82a	2353.2±367.98a	2284.2±156.38a	4952.15±156.75a	4758.9±373.50a	3478.69±355.96b	4648.91±204.16a
Total flavanols-skin	T-skin	2674.04±82.38a	3563.59±859.83a	2844.91±170.46a	3945.47±1051.48a	1921.5±27.48a	1773.29±210.00ab	1520.28±67.69b	1693.47±204.60ab	2360.24±137.17a	2460.88±61.56a	2500.59±70.42a	2398.12±99.05a	1591.96±144.58a	1520.81±134.54a	1295.91±206.26a	1735.51±714.49a
Isorhamnetin-3-O-glucoside	Is-glu	5.45±1.33a	6.65±1.06a	5.73±0.41a	5.43±0.61a	6.28±0.26b	6.01±0.08b	7.23±0.78a	7.60±0.30a	1.24±0.08b	2.04±0.28a	1.81±0.32a	1.65±0.31ab	3.33±0.25b	4.39±0.64a	3.64±0.54ab	3.02±0.16b
Isorhamnetins	Isorhamnetins	3.60±0.12b	4.78±0.10a	4.23±0.89ab	3.70±0.45b	6.28±0.26b	6.01±0.08b	7.23±0.78a	7.60±0.30a	1.24±0.08b	2.04±0.28a	1.81±0.32a	1.65±0.31ab	3.33±0.25b	4.39±0.64a	3.64±0.54ab	3.02±0.16b
Kaempferols	Kaempferols	8.4±1.41a	10.53±1.28a	9.66±0.89a	8.43±0.80a	10.19±0.34b	10.16±0.12b	10.68±0.61ab	11.18±0.58a	8.00±0.61a	8.99±1.27a	9.78±0.16a	9.26±1.75a	2.05±0.06ab	2.73±0.58a	2.16±0.64ab	1.77±0.05b
Kaempferol-3-O-galactoside	Ka-gala	3.72±0.73b	5.21±0.66a	5.43±0.92a	4.58±0.30ab	5.45±0.29b	5.5±0.09ab	5.82±0.42ab	6.24±0.55a	3.79±0.15a	2.44±0.3b	4.53±0.60a	4.02±0.90a	0.27±0.01ab	0.35±0.07a	0.29±0.08ab	0.23±0.01b
Kaempferol-3-O-glucoside	Ka-glu	2.95±0.10b	3.88±0.22a	3.92±0.50a	2.99±0.20b	4.73±0.06b	4.66±0.04b	4.86±0.19ab	4.95±0.02a	4.21±0.48b	6.55±0.97a	5.25±0.46ab	5.24±0.91ab	1.77±0.05ab	2.38±0.51a	1.87±0.56ab	1.54±0.04b
Laricitrin-3-O-glucoside	Laglu	3.72±0.83a	4.55±0.66a	4.33±0.34a	3.88±0.24a	4.97±0.1bc	4.86±0.07c	5.26±0.3ab	5.38±0.06a	3.51±0.35a	4.53±0.83a	4.61±0.24a	4.19±0.73a	2.56±0.11bc	3.03±0.43a	2.44±0.13c	2.98±0.05ab
Laricitrins	Laricitrins	3.72±0.73b	5.21±0.66a	5.43±0.92a	4.58±0.3ab	4.97±0.1bc	4.86±0.07c	5.26±0.3ab	5.38±0.06a	3.51±0.35a	4.53±0.83a	4.61±0.24a	4.19±0.73a	2.56±0.11bc	3.03±0.43a	2.44±0.13c	2.98±0.05ab
Myricetin-3-O-galactoside	My-gal	4.25±0.73a	5.33±0.61a	5.22±0.50a	4.32±0.25a	5.08±0.18b	4.92±0.12b	5.30±0.3ab	5.62±0.14a	1.25±0.10b	2.00±0.20a	1.41±0.31ab	1.89±0.57ab	0.95±0.11b	1.38±0.22a	0.85±0.04b	1.25±0.10a
Myricetin-3-O-glucoside	My-glu	11.13±3.27a	14.41±2.43a	14.08±3.19a	11.08±0.98a	8.5±0.81b	8.09±0.15b	7.56±1.19b	10.22±0.52a	10.24±1.42b	16.88±2.48a	13.28±1.39ab	12.27±2.63b	8.58±0.66b	11.56±2.17a	8.23±0.33b	12.44±0.09a
Myricetins	Myricetins	15.38±4.01a	19.75±3.03a	19.3±3.67a	15.4±1.23a	19.2±1.13b	18.39±0.3b	17.82±1.63b	21.68±0.66a	16.14±1.14b	24.35±3.45a	19.97±1.35ab	20.22±4.99ab	10.16±0.76b	13.51±2.41a	9.78±0.42b	14.49±0.14a
Quercetins	Quercetins	53.75±8.1b	76.84±12.57a	67.98±13.48ab	56.55±4.82ab	36.19±1.49b	36.53±0.62b	48.07±7.73a	51.56±4.02a	54.27±7.88a	57.78±10.64a	68.04±4.86a	65.50±13.83a	40.08±0.92b	49.77±5.9a	39.96±4.43b	47.38±1.05a
Quercetin-3-O-galactoside	Qu-gal	18.76±1.94a	22.45±2.95a	19.21±2.14a	18.54±1.61a	5.01±0.17b	5.23±0.06b	5.84±0.43a	6.38±0.40a	NA	NA	NA	NA	1.08±0.06b	1.49±0.16a	1.09±0.07b	1.64±0.03a
Quercetin-3-O-glucoside	Qu-glu	18.76±4.03a	29.45±5.79a	28.74±9.48a	22.10±2.03a	12.69±1.2b	13.41±0.39b	17.89±3.29a	20.42±1.84a	22.96±3.23b	31.90±1.01a	31.16±2.39a	28.72±5.74ab	21.32±0.36b	27.84±4.06a	21.60±3.08b	20.17±0.22b
Quercetin-3-O-glucuronide	Qu-gluc	11.12±1.75b	18.45±3.33a	14.09±2.89ab	10.73±0.82b	14.32±0.9b	13.73±0.25b	19.9±4.16a	20.39±1.65a	31.31±4.69a	25.88±9.76a	36.89±2.54a	36.78±8.14a	17.27±1.15c	19.84±1.69b	16.77±1.54c	24.66±0.84a
Quercetin-3-O-rhamnoside	Qu-rh	5.11±0.37b	6.48±0.51a	5.94±0.85ab	5.18±0.4b	4.18±0.02b	4.16±0.01b	4.43±0.11a	4.38±0.12a	NA	NA	NA	NA	0.41±0.02c	0.62±0.04b	0.50±0.14bc	0.92±0.04a
Syringetin-3-O-glucoside	Syglu	3.60±0.12b	4.78±0.10a	4.23±0.89ab	3.70±0.45b	5.20±0.06a	4.81±0.05b	5.27±0.33a	5.43±0.08a	11.05±1.15a	13.47±2.59a	12.31±0.87a	11.46±1.78a	2.35±0.05b	2.77±0.34a	2.23±0.25b	2.26±0.02b
Syringetins	Syringetins	3.60±0.12b	4.78±0.10a	4.23±0.89ab	3.70±0.45b	5.20±0.06a	4.81±0.05b	5.27±0.33a	5.43±0.08a	11.05±1.15a	13.47±2.59a	12.31±0.87a	11.46±1.78a	2.35±0.05b	2.77±0.34a	2.23±0.25b	2.26±0.02b
3'4'5'-Trihydroxylated flavonols	F3'5'H-Favo	22.71±4.84a	29.74±3.8a	28.96±3.91a	23.68±1.91a	30.46±1.49b	29.26±0.44b	30.31±2.68b	34.66±1.02a	20.89±0.84b	30.92±4.12a	26.38±1.87ab	26.06±6.00ab	16.04±0.61b	20.94±3.48a	15.87±0.78b	20.49±0.23a
3'4'-Dihydroxylated flavonols	F3'H-Favo	57.35±8.21b	81.62±12.67a	72.21±12.85ab	60.25±5.23b	41.39±1.55b	41.34±0.58b	53.33±7.98a	56.99±3.94a	65.32±8.9a	71.25±13.09a	80.36±5.66a	76.96±15.60a	42.44±0.95b	52.54±6.23a	42.19±4.21b	49.64±1.04a
Total flavonols	T-Favo	88.57±15.18b	121.67±18.3a	110.92±17.3ab	92.53±7.75ab	82.03±3.19b	80.76±1.14b	94.32±10.85a	102.83±5.53a	94.20±9.20a	111.15±16.28a	116.52±7.03a	112.28±23.28a	60.52±1.44b	76.21±10.26a	60.22±5.54b	71.91±1.02a
aValues were reported as means ± standard deviations (n=3). For the same year and row, different letters mean significant differences among the four treatments on the basis of Duncan's multiple range test as p < 0.05.

## Sheet: Table S7
Table S7. Flavonoid compound concentrations of Cabernet Sauvignon wines (clone 685) and three graft combinations (CS/1103P, CS/SO4, CS/5A) during two growing seasons (2019-2020) and wines produced in Beijing, China, on September 21, 2019, and September 23, 2020 (mg/L).
Compounds	Abbreviations	2019				2020
		CS/1103P	CS/5A	CS	CS/SO4	CS/1103P	CS/5A	CS	CS/SO4
Malvidin-3-O-acetylglucoside	Mv-aclglu	28.99±2.11ab a	31.37±1.67a	31.82±1.84a	27.84±0.24b	10.31±2.76b	18.31±5.16a	16.3±0.69a	21.22±1.92a
Malvidin-3-O-glucoside	Mv-glu	75.34±5.33a	74.77±0.54a	71.07±2.75a	72.97±0.38a	23.52±4.1b	32.2±11.65ab	39.31±2.53a	40.90±7.00a
Cyanidin-3-O-acetylglucoside	Cy-aclglu	0.05±0.00a	0.04±0.01a	0.04±0.01a	0.04±0.00a	0.11±0.02a	0.17±0.07a	0.13±0.01a	0.12±0.08a
Cyanidin-3-O-coumaroylglucoside.(cis+trans)	Cy-co(cis+trans)	1.26±0.13a	0.87±0.12b	0.81±0.21b	1.00±0.07ab	0.03±0.01b	0.05±0.03ab	0.05±0.01ab	0.06±0.01a
Cyanidin-3-O-glucoside	Cy-glu	0.07±0.01a	0.05±0.01b	0.05±0b	0.08±0a	0.08±0.01a	0.08±0.06a	0.10±0.01a	0.11±0.03a
Delphinidin-3-O-glucoside	Dp-glu	0.98±0.08a	0.92±0.09a	0.92±0.1a	0.95±0.02a	0.6±0.12a	0.63±0.30a	0.59±0.18a	0.77±0.14a
Delphinidin-3-O-acetylglucoside	Dp-aclglu	0.16±0.02a	0.13±0.01b	0.13±0.02b	0.13±0b	0.29±0.05a	0.38±0.14a	0.35±0.03a	0.44±0.06a
Delphinidin-3-O-coumaroylglucoside.(cis+trans)	Dp-co.(cis+trans)	0.11±0.01a	0.11±0.01a	0.11±0.01a	0.12±0a	0.02±0.01b	0.03±0.02ab	0.03±0.01ab	0.04±0.01a
Malvidin-3-O-coumaroylglucoside.(cis+trans)	Mv-co.(cis+trans)	1.6±0.12b	2.15±0.18a	2.18±0.22a	1.68±0.03b	1.69±0.33b	3.05±0.85a	2.60±0.15ab	3.48±0.32a
Petunidin-3-O-acetylglucoside	Pe-aclglu	0.08±0.01a	0.06±0.01b	0.06±0.01b	0.06±0b	1.34±0.22c	2.35±0.66ab	1.84±0.1bc	2.74±0.29a
Petunidin-3-O-coumaroylglucoside.(cis+trans)	Pe-co.(cis+trans)	2.19±0.2a	1.8±0.23a	1.79±0.27a	1.99±0.05a	0.4±0.08b	0.75±0.26a	0.59±0.05ab	0.87±0.11a
Peonidin-3-O-glucoside	Pe-glu	0.55±0.05a	0.44±0.04b	0.45±0.06b	0.49±0.01ab	1.41±0.26a	1.88±0.82a	1.94±0.14a	2.25±0.52a
Petunidin-3-O-glucoside	Pt-glu	1.55±0.09a	1.51±0.14a	1.52±0.15a	1.57±0.01a	0.86±0.15b	1.25±0.51ab	1.19±0.07ab	1.50±0.28a
Petunidin-3-O-acetylglucoside	Pt-aclglu	5.16±0.46a	4.94±0.43a	5.01±0.52a	4.70±0.09a	0.45±0.08b	0.75±0.25a	0.62±0.06ab	0.83±0.06a
Petunidin-3-O-coumaroylglucoside.(cis+trans)	Pt-co.(cis+trans)	0.68±0.06a	0.74±0.09a	0.76±0.1a	0.63±0.02a	0.04±0.01b	0.08±0.03a	0.06±0.00ab	0.09±0.01a
Total monomeric anthocyanin	T-An	118.79±8.43a	119.89±2.49a	116.73±6.24a	114.25±0.69a	41.15±8.05b	61.96±20.8ab	65.7±3.75a	75.4±10.56a
Malvidin-3-O-acetylglucoside-4-vinyl(epi)catechin	Mv-aclglu-4-vinylC	0.03±0b	0.04±0a	0.04±0a	0.04±0a	0.14±0.00a	0.55±0.71a	0.10±0.00a	0.12±0.01a
Malvidin-3-O-acetylglucoside-4-vinylcatechol	Mv-aclglu-4-vcol	0.21±0.04b	0.39±0.01a	0.39±0.01a	0.36±0.01a	1.04±0.05a	1.12±0.16a	0.61±0.02b	1.11±0.08a
Malvidin-3-O-acetylglucoside-4-vinylguaiacol	Mv-aclglu-4-vgol	0.12±0.01b	0.16±0.01a	0.16±0.01a	0.13±0b	0.56±0.03a	0.59±0.03a	0.36±0.02b	0.62±0.04a
Malvidin-3-O-acetylglucoside-4-vinylphenol	Mv-aclglu-4-vpol	2.99±0.2b	3.89±0.24a	3.86±0.19a	3.20±0.06b	8.3±0.62a	7.89±0.93a	5.4±0.24b	8.32±0.76a
Malvidin-3-O-acetylglucoside-4vinylsyringol	Mv-aclglu-4vsol	NA	NA	NA	NA	0.02±0.00a	0.01±0.00a	0.01±0.00a	0.02±0.01a
Malvidin-3-O-acetylglucoside-acetaldehyde	Mv-aclglu-aldehyde	1.57±0.41b	3.3±0.14a	3.21±0.1a	0.98±0.03c	0.72±0.62a	1.16±0.34a	1.01±0.04a	1.06±0.21a
Malvidin-3-O-acetylglucoside-pyruvic.acid	Mv-aclglu-pyruvic.acid	0.65±0.04b	0.91±0.08a	0.94±0.06a	0.52±0.00c	1.69±0.04b	2.52±0.16a	1.48±0.02c	2.41±0.12a
Malvidin-3-O-coumaroylglucoside-4-vinyl(epi)catechin	Mv-co-4-vinyl(epi)C	0.01±0.00a	0.01±0.00a	0.01±0.00ab	0.01±0b	0.04±0.00a	0.04±0.00a	0.02±0.00b	0.03±0.01ab
Malvidin-3-O-coumaroylglucoside-4-vinylcatechol	Mv-co-4-vcol	0.05±0.01b	0.08±0.01a	0.08±0a	0.08±0a	0.17±0.02a	0.18±0.02a	0.08±0.01b	0.19±0.01a
Malvidin-3-O-coumaroylglucoside-4-vinylguaiacol	Mv-co-4-vgol	0.03±0.00c	0.04±0.00a	0.04±0.00ab	0.04±0.00bc	0.12±0.00b	0.15±0.01a	0.08±0.00c	0.15±0.01a
Malvidin-3-O-coumaroylglucoside-4-vinylphenol	Mv-co-4-vpol	0.74±0.09b	0.95±0.10a	0.92±0.08a	0.75±0.03b	1.52±0.18a	1.52±0.23a	0.75±0.1b	1.52±0.09a
Malvidin-3-O-coumaroylglucoside-4vinylsyringol	Mv-co-4vsol	NA	NA	NA	NA	0.01±0.00a	0.01±0.00a	0.01±0.00a	0.01±0.00b
Malvidin-3-O-coumaroylglucoside-acetaldehyde	Mv-co-aldehyde	0.54±0.1b	0.98±0.03a	0.96±0.02a	0.33±0.01c	0.45±0.01a	0.48±0.15a	0.32±0.01a	0.42±0.13a
Malvidin-3-O-coumaroylglucoside-pyruvic.acid	Mv-co-pyruvic.acid	0.16±0.01b	0.20±0.03a	0.21±0.02a	0.14±0.00b	0.38±0.01b	0.59±0.02a	0.31±0.00c	0.56±0.03a
Malvidin-3-O-glucoside-4-pyrano4-vinyl(epi)catechin	Mv-glu-4-pyrano4-vinylC	NA	NA	NA	NA	0.04±0.00a	0.04±0.00a	0.02±0.01b	0.03±0.01ab
Malvidin-3-O-glucoside-4-vinyl(epi)catechin	Mv-glu-4-vinylC	0.04±0.00c	0.05±0.00a	0.05±0.00ab	0.05±0.00bc	0.19±0.00a	0.04±0.07c	0.11±0.02bc	0.12±0.02b
Malvidin-3-O-glucoside-4-vinyl(epi)catechin-(epi)catechin	Mv-glu-4-vinylC-C	0.01±0.00a	0.01±0.00a	0.01±0a	0.01±0.00a	0.01±0.00a	0.01±0.01a	0.01±0.00a	0.02±0.01a
Malvidin-3-O-glucoside-4-vinylcatechol	Mv-glu-4-vcol	0.51±0.09c	0.88±0.06ab	0.85±0.05b	0.97±0.03a	3.03±0.2a	2.65±0.61a	1.80±0.06b	2.88±0.61a
Malvidin-3-O-glucoside-4-vinylguaiacol	Mv-glu-4-vgol	0.19±0.02c	0.27±0.01a	0.27±0.00a	0.24±0.00b	1.24±0.08a	1.12±0.24a	0.71±0.08b	1.26±0.24a
Malvidin-3-O-glucoside-4-vinylphenol	Mv-glu-4-vpol	5.25±0.3b	6.32±0.14a	6.22±0.11a	5.98±0.13a	16.26±0.65a	13.96±2.5ab	9.9±2.45b	15.49±2.54a
Malvidin-3-O-glucoside-4vinylsyringol	Mv-glu-4vsol	NA	NA	NA	NA	0.02±0.00a	0.01±0.01a	0.01±0.00a	0.01±0.00a
Malvidin-3-O-glucoside-acetaldehyde	Mv-glu-aldehyde	3.03±0.67b	5.90±0.45a	5.61±0.37a	2.19±0.07c	2.6±0.08a	2.38±0.17ab	2.39±0.15ab	2.24±0.18b
Malvidin-3-O-glucoside-pyrano-vinylcatechol	Mv-glu-pyrano-vcol	NA	NA	NA	NA	0.03±0.00a	0.02±0.01ab	0.02±0.00ab	0.02±0.00b
Malvidin-3-O-glucoside-pyrano-vinylphenol	Mv-glu-pyrano-vpol	NA	NA	NA	NA	0.02±0.00a	0.02±0.00a	0.01±0.00b	0.02±0.00a
Malvidin-3-O-glucoside-pyruvic.acid	Mv-glu-pyruvic.acid	0.96±0.07b	1.31±0.07a	1.34±0.04a	0.90±0.01b	2.74±0.03b	3.66±0.09a	2.50±0.04c	3.58±0.08a
Malvidin-acetylglucoside-(epi)catechin.(B.type)	Mv-aclglu-C.(B.type)	0.08±0.00a	0.08±0.01a	0.08±0.00a	0.08±0.00a	0.47±0.02ab	0.55±0.05a	0.42±0.02b	0.5±0.10ab
Malvidin-acetylglucoside-8-ethyl-(epi)catechin	Mv-aclglu-8-ethyl-C	0.75±0.05a	0.86±0.28a	1±0.01a	0.73±0.01a	1.49±0.15a	1.09±0.84a	0.98±0.08a	1.55±0.06a
Malvidin-coumaroylglucoside-(epi)catechin.(B.type)	Mv-co-C.(B.type)	0.03±0.00a	0.03±0.00b	0.03±0.00b	0.03±0.00b	0.11±0.00b	0.13±0.01a	0.11±0.01b	0.13±0.00a
Malvidin-coumaroylglucoside-8-ethyl-(epi)catechin	Mv-co-8-ethyl-(epi)C	0.24±0.00c	0.27±0.01a	0.27±0.01ab	0.26±0.00b	0.93±0.02a	0.75±0.21ab	0.46±0.06b	0.59±0.24b
Malvidin-glucoside-(epi)catechin.(A.type)A-F	Mv-glu-C.(A.type)A-F	0.05±0.00b	0.05±0.00b	0.04±0b	0.06±0.00a	0.19±0.00a	0.17±0.04a	0.16±0.03a	0.16±0.04a
Malvidin-glucoside-(epi)catechin.(B.type)F-A	Mv-glu-C.(B.type)F-A	0.22±0.01ab	0.21±0.02b	0.22±0.01ab	0.23±0.01a	1.42±0.02a	1.50±0.26a	1.18±0.16a	1.26±0.34a
Malvidin-glucoside-4-ethyl-PC.dimer	Mv-glu-4-ethyl-PC.dimer	0.1±0.00bc	0.12±0.01a	0.11±0.01ab	0.09±0.00c	0.05±0a	0.04±0.00a	0.06±0.02a	0.04±0.00a
Malvidin-glucoside-8-ethyl-catechinA-e-F	Mv-glu-8-ethyl-C	1.65±0.08c	2.02±0.12a	2.07±0.06a	1.86±0.02b	3.52±0.04a	2.37±0.37b	1.83±0.20c	2.54±0.30b
Mv-glc-(epi)gallocatechin.(T–A.type)	Mv-glc-GC.(T–A.type)	0.01±0.00a	0.01±0.00a	0.01±0.00a	0.01±0.00a	0.02±0.00a	0.02±0.00a	0.02±0.00a	0.02±0.01a
Mv-glc-di(epi)catechin.(T-A.type)	Mv-glc-diC.(T-A.type)	0.01±0.00a	0.01±0.00a	0.01±0.00a	0.01±0.00a	0.03±0.00c	0.04±0.00a	0.03±0.00c	0.04±0.00b
Total-a-e-F	A-e-F	2.74±0.14c	3.26±0.36ab	3.46±0.05a	2.94±0.02bc	6.00±0.13a	4.26±0.69b	3.33±0.34c	4.72±0.13b
Total-A-F/F-ADirect.anthocyanin-flavanols.condensation.products/Direct.anthocyanin-flavanols.condensation.products	A-F/F-A	0.4±0.01ab	0.39±0.02b	0.40±0.01b	0.43±0.01a	2.25±0.05a	2.43±0.36a	1.93±0.22a	2.12±0.47a
Total-A-v-F	A-v-F	0.09±0.00b	0.1±0.01a	0.10±0.01a	0.11±0.00a	0.41±0.01a	0.67±0.78a	0.26±0.00a	0.31±0.04a
total-Pinotins	Pinotins	10.09±0.72c	12.99±0.49a	12.82±0.33a	11.76±0.25b	32.34±1.81a	29.25±4.66a	19.75±2.48b	31.63±4.18a
total-Vitisins	Vitisins	6.91±1.29b	12.59±0.42a	12.27±0.33a	5.07±0.08c	8.59±0.52b	10.79±0.90a	8.01±0.22b	10.27±0.57a
total anthocyanin derivatives	total polymic	17.49±1.85b	26.07±0.40a	25.59±0.00a	17.37±0.34b	43.59±1.98a	43.14±4.22a	29.95±2.72b	44.32±3.17a
Dihydrokeampferol	Dyka	0.3±0.03a	0.35±0.04a	0.36±0.01a	0.34±0.04a	0.85±0.23a	1.00±0.01a	0.77±0.22a	1.06±0.03a
Dihydroquercetin	DyQu	0.72±0.06b	0.87±0.04a	0.82±0.06ab	0.77±0.02b	1.33±0.06a	1.14±0.08ab	1.08±0.06b	1.32±0.20a
Isorhamnetin-3-O-glucoside	Is-glu	3.59±0.25b	4.92±0.35a	5.03±0.17a	3.38±0.09b	1.29±0.03b	2.58±0.66a	1.22±0.02b	2.24±0.52a
Kaempferol-3-O-galactoside	Ka-gala	0.26±0.01b	0.34±0.04a	0.36±0.03a	0.26±0.05b	0.10±0.01b	0.24±0.06a	0.10±0.04b	0.21±0.04a
Kaempferol-3-O-glucoside	Ka-glu	1.51±0.05b	1.77±0.11a	1.84±0.07a	1.06±0.07c	0.10±0.01c	0.55±0.21a	0.21±0.08bc	0.42±0.19ab
Myricetin-3-O-galactoside	My-gala	25.64±0.34a	25.82±1.25a	26.55±1.13a	25.16±0.14a	5.64±0.12b	9.57±1.81a	4.76±0.64b	9.05±1.31a
Quercetin-3-O-galactoside	Qu-gala	2.04±0.11b	2.64±0.21a	2.75±0.15a	2.28±0.06b	0.41±0.02b	1.69±0.43a	0.49±0.18b	1.53±0.28a
Quercetin-3-O-glucoside	Qu-glu	19.14±0.39b	21.66±0.79a	22.19±0.47a	16.07±0.10c	0.94±0.02a	2.74±2.42a	2.75±0.77a	4.46±3.01a
Quercetin-3-O-glucuronide	Qu-glu	15±0.31b	17.11±0.4a	17.24±0.47a	13.24±0.06c	6.57±0.08ab	8.96±2.4a	4.97±0.16b	8.01±1.69a
Quercetin-3-O-rhamnoside	Qu-rh	0.71±0.02a	0.69±0.05a	0.70±0.00a	0.57±0.04b	0.21±0.00a	0.38±0.11a	0.25±0.12a	0.34±0.07a
Syringetin--3-O-glucoside	Sy-glu	6.31±0.37c	8.16±0.17a	8.43±0.07a	6.88±0.10b	3.02±0.04a	3.43±0.5a	2.38±0.07b	3.30±0.42a
Total flavonols	T-Favo	76.43±1.24b	85.09±3.53a	86.89±2.83a	70.06±0.12c	20.46±0.17b	32.29±3.7a	18.97±0.79b	31.94±1.72a
Catechin	C	53.21±3.28bc	48.8±2.01c	54.93±4.13b	67.38±0.43a	112.11±3.76a	122.09±16.43a	107.72±2.86a	122.09±15.56a
Epicatechin	EC	63.8±3.12a	52.17±3.63b	54.21±2.39b	65.19±0.23a	102.54±14.83a	94.29±6.36a	102.84±8.52a	99.81±2.91a
Epigallocatechin	EGC	1.08±0.18a	0.29±0.21c	0.59±0.12b	0.97±0.05a	2.61±0.28a	2.46±0.65a	2.04±0.79a	2.86±0.27a
Gallocatechin	GC	1.83±0.28a	1.12±0.19b	1.11±0.27b	1.19±0.44b	7.47±0.70a	7.83±0.54a	5.43±1.02b	8.07±0.59a
Procyanin.B1	Procyanin.B1	22.92±2.14a	14.18±1.26b	14.59±0.04b	17.74±2.91b	29.47±0.77b	29.79±2.15b	36.04±1.97a	31.90±4.86ab
Procyanin.B2	Procyanin.B2	61.46±4.60a	42.88±3.65b	44.95±2.21b	57.9±1.09a	3.08±1.06a	3.21±0.76a	2.82±0.85a	3.22±0.57a
Procyanin.C1	Procyanin.C1	0.62±0.13a	0.27±0.17b	0.16±0.13b	0.58±0.10a	0.57±0.12b	0.82±0.2ab	0.97±0.11a	0.86±0.12a
Total Flavaols	T-Fava	204.91±11.32a	159.72±10.45b	170.54±9.29b	210.94±2.98a	257.84±14.95a	260.48±24.52a	257.85±12.54a	268.81±15.09a
aValues were reported as means ± standard deviations (n=3). For the same year and row, different letters mean significant differences among the four treatments on the basis of Duncan's multiple range test as p < 0.05.
